# Supplementary material for: Transmission Dynamics of Shiga Toxin-Producing Escherichia coli in New Zealand Cattle from Farm to Slaughter
Source: Appl Environ Microbiol. 2021 May 11;87(11):e02907-20. doi: 10.1128/AEM.02907-20 (PMC8208155; doi:10.1128/AEM.02907-20)
Supplement: Download [file AEM.02907-20_aem.02907-20-s0002.xlsx]

## Sheet: Isolates
isolate_ name	collection_ date	Isolation _source	serotype	stx gene	Aminoglycoside	Sulphonamide	Tetracycline	SampleType	Farm	BioSample accession	Project ID	sequencing_platform	sequencing_type	country	region	genome_size	contigs	n50	species	mlst	virulence	plasmids_schemed	plasmids_unschemed	pmlsts	serotype	fimtype
VL0828h	2015-08-20	Calf recto-anal mucosal swab	O26:H11	stx1	Y	Y	Y	RAMS	F3	SAMN07430894	PRJNA396667	Illumina	paired	New Zealand	Waikato	5599203	325	114060	Escherichia coli	ecoli[ST-21]	astA,cba,cif,eae,efa1,ehxA,espA,espB,espF,espJ,espP,gad,iha,iss,katP,lpfA,nleA,nleB,nleC,stx1A,stx1B,tccP,tir,toxB	IncFII,IncFIB(AP001918)	ColRNAI,IncB/O/K/Z	IncF[F59:A-:B11]	O26:H11	fimH440
VL0958f	2015-09-01	Calf recto-anal mucosal swab	O26:H11	stx1				Hide/Carcass	F4	SAMN07430895	PRJNA396667	Illumina	paired	New Zealand	Waikato	5231397	204	193982	Escherichia coli	ecoli[ST-32]	astA,cif,eae,ehxA,espA,espB,espI,espJ,espP,gad,iha,iss,katP,nleA,nleB,nleC,tir,toxB	IncFIB(AP001918)	IncB/O/K/Z	IncF[F-:A-:B11]	O145:	fimH331
VL1058g	2015-09-07	Calf recto-anal mucosal swab	O26:H11	stx1	Y	Y	Y	RAMS	F3	SAMN07430896	PRJNA396667	Illumina	paired	New Zealand	Waikato	5597181	318	109284	Escherichia coli	ecoli[ST-21]	astA,cba,cif,eae,efa1,ehxA,espA,espB,espF,espJ,espP,gad,iha,iss,katP,lpfA,nleA,nleB,nleC,stx1A,stx1B,tccP,tir,toxB	IncFII,IncFIB(AP001918)	ColRNAI,IncB/O/K/Z	IncF[F59:A-:B11]	O26:H11	fimH440
VL1277e	2016-07-12	Calf recto-anal mucosal swab	O26:H11		Y	Y	Y	RAMS	F1	SAMN07430897	PRJNA396667	Illumina	paired	New Zealand	Waikato	5592588	338	95365	Escherichia coli	ecoli[ST-21]	astA,cba,cif,eae,efa1,ehxA,espA,espB,espF,espJ,espP,gad,iha,iss,katP,lpfA,nleA,nleB,nleC,stx1A,stx1B,tccP,tir,toxB	IncFII,IncFIB(AP001918)	ColRNAI,IncB/O/K/Z	IncF[F59:A-:B11]	O26:H11	fimH440
VL2020e	2016-08-09	Calf recto-anal mucosal swab	O26:H11	stx1				RAMS	F6	SAMN07430898	PRJNA396667	Illumina	paired	New Zealand	Waikato	5595609	354	93150	Escherichia coli	ecoli[ST-21]	astA,cba,cif,eae,efa1,ehxA,espA,espB,espF,espJ,espP,gad,iha,iss,katP,lpfA,nleA,nleB,nleC,stx1A,stx1B,tccP,tir,toxB	IncFII,IncFIB(AP001918)	IncB/O/K/Z,ColRNAI	IncF[F59:A-:B11]	O26:H11	fimH440
VL2228e	2016-08-29	Calf recto-anal mucosal swab	O26:H11	stx1				Hide/Carcass	F5	SAMN07430899	PRJNA396667	Illumina	paired	New Zealand	Waikato	5609847	370	94128	Escherichia coli	ecoli[ST-21]	astA,cba,cif,eae,efa1,ehxA,espA,espB,espF,espJ,espP,gad,iha,iss,katP,lpfA,nleA,nleB,nleC,stx1A,stx1B,tccP,tir,toxB	IncFII,IncFIB(AP001918)	ColRNAI,IncB/O/K/Z	IncF[F59:A-:B11]	O26:H11	fimH440
VL0134e	2015-07-21	Calf hide on farm	O26:H11	stx1	Y	Y	Y	Hide/Carcass	F3	SAMN07807085	PRJNA414662	Illumina	paired	New Zealand	Waikato	5597886	334	103392	Escherichia coli	ecoli[ST-21]	astA,cba,cif,eae,efa1,ehxA,espA,espB,espF,espJ,espP,gad,iha,iss,katP,lpfA,nleA,nleB,nleC,stx1A,stx1B,tir,toxB	IncFII,IncFIB(AP001918)	IncB/O/K/Z,ColRNAI	IncF[F59:A-:B11]	O26:H11	fimH440
VL0372o	2015-07-28	Calf shed floor	O145-					Environment	F6	SAMN07807086	PRJNA414662	Illumina	paired	New Zealand	Waikato	5599698	356	106507	Escherichia coli	ecoli[ST-21]	astA,cba,cif,eae,efa1,ehxA,espA,espB,espF,espJ,espP,gad,iha,iss,katP,lpfA,nleA,nleB,nleC,stx1A,stx1B,tir,toxB	IncFII,IncFIB(AP001918)	ColRNAI,IncB/O/K/Z	IncF[F59:A-:B11]	O26:H11	fimH440
VL0827e	2015-08-20	Calf hide on farm	O26:H11	stx1	Y	Y	Y	Hide/Carcass	F3	SAMN07807087	PRJNA414662	Illumina	paired	New Zealand	Waikato	5570104	327	90063	Escherichia coli	ecoli[ST-21]	celb,cif,eae,efa1,ehxA,espA,espB,espF,espJ,espP,gad,iha,iss,katP,lpfA,nleA,nleB,nleC,stx1A,stx1B,tir,toxB	IncFIB(AP001918)	Col(MG828),Col156,IncX4,IncB/O/K/Z	IncF[F-:A-:B11]	O26:H11	fimH440
VL0832h	2015-08-20	Calf shed floor	O26:H11	stx1	Y	Y	Y	Environment	F3	SAMN07807088	PRJNA414662	Illumina	paired	New Zealand	Waikato	5581721	333	90153	Escherichia coli	ecoli[ST-21]	astA,cif,eae,efa1,ehxA,espA,espB,espF,espJ,espP,gad,iha,iss,katP,lpfA,nleA,nleB,nleC,stx1A,stx1B,tir,toxB	IncFIB(AP001918),IncFII(pCoo)	IncB/O/K/Z	IncF[F43*:A-:B11]	O26:H11	fimH440
VL0835e	2015-08-20	Bird feces in calf shed	O26:H11	stx1	Y	Y	Y	Environment	F3	SAMN07807089	PRJNA414662	Illumina	paired	New Zealand	Waikato	4920639	66	210000	Escherichia coli	ecoli[ST-2175]	gad,lpfA	IncFIB(AP001918),IncFII(pCoo)		IncF[F57:A-:B42]	O103:H16	fimH86
VL0848g	2015-08-20	Calf shed floor	O26:H11	stx1	Y	Y	Y	Environment	F3	SAMN07807090	PRJNA414662	Illumina	paired	New Zealand	Waikato	5428466	256	142646	Escherichia coli	ecoli[ST-11]	astA,eae,ehxA,espA,espB,espF,espJ,espP,etpD,gad,iha,iss,katP,nleA,nleB,nleC,stx2A,stx2B,tccP,tir,toxB	IncFII,IncFIB(AP001918)		IncF[F23:A-:B3]	O157:H7	fimH82
VL0849h	2015-08-20	Colostrum feed bucket	O26:H11	stx1	Y	Y	Y	Feed/Water	F3	SAMN07807091	PRJNA414662	Illumina	paired	New Zealand	Waikato	5591210	299	104182	Escherichia coli	ecoli[ST-21]	astA,cba,cif,eae,efa1,ehxA,espA,espB,espF,espJ,espP,gad,iha,iss,katP,lpfA,nleA,nleB,nleC,stx1A,stx1B,tccP,tir,toxB	IncFII,IncFIB(AP001918)	IncB/O/K/Z,ColRNAI	IncF[F59:A-:B11]	O26:H11	fimH440
VL0876e	2015-08-20	Calf hide on plant	O26:H11	stx1				Hide/Carcass	F3	SAMN07807092	PRJNA414662	Illumina	paired	New Zealand	Waikato	5610273	350	104191	Escherichia coli	ecoli[ST-21]	astA,cba,cif,eae,efa1,ehxA,espA,espB,espF,espJ,espP,gad,iha,iss,katP,lpfA,nleA,nleB,nleC,stx1A,stx1B,tccP,tir,toxB	IncFII,IncFIB(AP001918)	IncB/O/K/Z,ColRNAI	IncF[F59:A-:B11]	O26:H11	fimH440
VL1028i	2015-09-02	Calf birthing paddock	O103:H16					Environment	F6	SAMN07807093	PRJNA414662	Illumina	paired	New Zealand	Waikato	5598396	323	102474	Escherichia coli	ecoli[ST-21]	astA,cba,cif,eae,efa1,ehxA,espA,espB,espF,espJ,espP,gad,iha,iss,katP,lpfA,nleA,nleB,nleC,stx1A,stx1B,tir,toxB	IncFII,IncFIB(AP001918)	ColRNAI,IncB/O/K/Z	IncF[F59:A-:B11]	O26:H11	fimH440
VL1029a	2015-09-02	Milk filter	O157:H7	stx2				Feed/Water	F6	SAMN07807094	PRJNA414662	Illumina	paired	New Zealand	Waikato	5605840	339	102474	Escherichia coli	ecoli[ST-21]	astA,cba,cif,eae,efa1,ehxA,espA,espB,espF,espJ,espP,gad,iha,iss,katP,lpfA,nleA,nleB,nleC,stx1A,stx1B,tccP,tir,toxB	IncFII,IncFIB(AP001918)	ColRNAI,IncB/O/K/Z	IncF[F59:A-:B11]	O26:H11	fimH440
VL1057g	2015-09-07	Calf hide on farm	O26:H11	stx1	Y	Y	Y	Hide/Carcass	F3	SAMN07807095	PRJNA414662	Illumina	paired	New Zealand	Waikato	5237320	227	184736	Escherichia coli	ecoli[ST-32]	astA,cif,eae,ehxA,espA,espB,espF,espI,espJ,espP,gad,iha,iss,katP,nleA,nleB,nleC,tir,toxB	IncFIB(AP001918)	IncB/O/K/Z	IncF[F-:A-:B11]	O145:	fimH331
VL1059e	2015-09-07	Calf hide on farm	O26:H11	stx1	Y	Y	Y	Hide/Carcass	F3	SAMN07807096	PRJNA414662	Illumina	paired	New Zealand	Waikato	5345492	161	138804	Escherichia coli	ecoli[ST-4559]	astA,f17A,f17G,gad	IncFII(pCoo)	IncQ1,Col156	IncF[F25*:A-:B-]	O45:H16	fimH297
VL1073f	2015-09-07	Calf shed floor	O26:H11	stx1	Y	Y	Y	Environment	F3	SAMN07807097	PRJNA414662	Illumina	paired	New Zealand	Waikato	5594160	314	100752	Escherichia coli	ecoli[ST-21]	astA,cba,cif,eae,efa1,ehxA,espA,espB,espF,espJ,espP,gad,iha,iss,katP,lpfA,nleA,nleB,nleC,stx1A,stx1B,tccP,tir,toxB	IncFII,IncFIB(AP001918)	IncB/O/K/Z,ColRNAI	IncF[F59:A-:B11]	O26:H11	fimH440
VL1175m	2015-09-09	Calf feed trough	O145-					Feed/Water	F2	SAMN07807098	PRJNA414662	Illumina	paired	New Zealand	Waikato	4910317	66	213621	Escherichia coli	ecoli[ST-2175]	gad,iss,lpfA	IncFIB(AP001918),IncFII(pCoo)		IncF[F57:A-:B42]	O103:H16	fimH86
VL1233s	2015-10-15	Calf shed floor	O45:H16		Y	Y	Y	Environment	F2	SAMN07807099	PRJNA414662	Illumina	paired	New Zealand	Waikato	5563190	309	101445	Escherichia coli	ecoli[ST-21]	astA,celb,cif,cma,eae,efa1,ehxA,espA,espB,espF,espJ,espP,gad,iha,iroN,iss,katP,lpfA,mchF,nleA,nleB,tccP,tir,toxB	IncFII,IncFIB(AP001918)	IncB/O/K/Z,IncQ1,Col156,ColRNAI	IncF[F24:A-:B11]	O26:H11	fimH440
VL1235g	2015-10-15	Water and feed trough	O26:H11	stx1	Y	Y	Y	Feed/Water	F3	SAMN07807100	PRJNA414662	Illumina	paired	New Zealand	Waikato	5399103	228	156115	Escherichia coli	ecoli[ST-11]	astA,eae,ehxA,espA,espB,espJ,espP,etpD,gad,iha,iss,katP,nleA,nleB,nleC,stx2A,stx2B,tccP,tir,toxB	IncFII,IncFIB(AP001918)		IncF[F23:A-:B3]	O157:H7	fimH82
VL1244i	2015-10-15	Calf birthing paddock	O103:H16					Environment	F1	SAMN07807101	PRJNA414662	Illumina	paired	New Zealand	Waikato	5349913	331	182656	Escherichia coli	ecoli[ST-32]	astA,cif,eae,ehxA,espA,espB,espF,espI,espJ,espP,gad,iha,iss,katP,nleA,nleB,nleC,tccP,tir,toxB	IncFIB(AP001918)	IncB/O/K/Z	IncF[F-:A-:B11]	O145:	fimH331
VL1283b	2016-07-12	Calf recto-anal mucosal swab	O157:H7	stx2				RAMS	F1	SAMN07807102	PRJNA414662	Illumina	paired	New Zealand	Waikato	5437919	214	171200	Escherichia coli	ecoli[ST-11]	astA,eae,ehxA,espA,espB,espJ,espP,etpD,gad,iha,iss,katP,nleA,nleB,nleC,stx2A,stx2B,tccP,tir,toxB	IncFII,IncFIB(AP001918)		IncF[F23:A-:B3]	O157:H7	fimH82
VL1287n	2016-07-12	Calf recto-anal mucosal swab	O145-					RAMS	F1	SAMN07807103	PRJNA414662	Illumina	paired	New Zealand	Waikato	5313186	253	190003	Escherichia coli	ecoli[ST-32]	astA,cif,eae,ehxA,espA,espB,espI,espJ,espP,gad,iha,iss,katP,nleA,nleB,nleC,tir,toxB	IncFIB(AP001918)	IncB/O/K/Z	IncF[F-:A-:B11]	O145:	fimH331
VL1297a	2016-07-12	Colostrum cow recto-anal mucosal swab	O157:H7	stx2				RAMS	F1	SAMN07807104	PRJNA414662	Illumina	paired	New Zealand	Waikato	5210525	220	185634	Escherichia coli	ecoli[ST-32]	astA,cif,eae,ehxA,espA,espB,espI,espJ,espP,gad,iha,iss,katP,nleA,nleB,nleC,tir,toxB	IncFIB(AP001918)	IncB/O/K/Z	IncF[F-:A-:B11]	O145:	fimH331
VL1319m	2016-07-12	Calf shed floor	O145-					Environment	F1	SAMN07807105	PRJNA414662	Illumina	paired	New Zealand	Waikato	5322962	289	141319	Escherichia coli	ecoli[ST-32]	astA,cif,eae,ehxA,espA,espB,espI,espJ,espP,gad,iha,iss,katP,nleA,nleB,nleC,tir,toxB	IncFIB(AP001918)	IncB/O/K/Z	IncF[F-:A-:B11]	O145:	fimH331
VL1495n	2016-07-19	Calf recto-anal mucosal swab	O145-					RAMS	F5	SAMN07807106	PRJNA414662	Illumina	paired	New Zealand	Waikato	5576623	337	88806	Escherichia coli	ecoli[ST-21]	astA,cif,eae,efa1,ehxA,espA,espB,espF,espJ,espP,gad,iha,iss,katP,lpfA,nleA,nleB,nleC,stx1A,stx1B,tir,toxB	IncFIB(AP001918),IncFII(pCoo)	IncB/O/K/Z,ColRNAI	IncF[F43*:A-:B11]	O26:H11	fimH440
VL2014n	2016-08-08	Calf hide on plant	O145-					Hide/Carcass	F5	SAMN07807107	PRJNA414662	Illumina	paired	New Zealand	Waikato	5569858	317	92114	Escherichia coli	ecoli[ST-21]	astA,cif,eae,efa1,ehxA,espA,espB,espF,espJ,espP,gad,iha,iss,katP,lpfA,nleA,nleB,nleC,stx1A,stx1B,tir,toxB	IncFIB(AP001918),IncFII(pCoo)	IncB/O/K/Z	IncF[F43*:A-:B11]	O26:H11	fimH440
VL2021f	2016-08-09	Calf hide on farm	O26:H11	stx1				Hide/Carcass	F6	SAMN07807108	PRJNA414662	Illumina	paired	New Zealand	Waikato	5575388	340	90121	Escherichia coli	ecoli[ST-21]	astA,cif,eae,efa1,ehxA,espA,espB,espF,espJ,espP,gad,iha,iss,katP,lpfA,nleA,nleB,nleC,stx1A,stx1B,tir,toxB	IncFIB(AP001918),IncFII(pCoo)	IncB/O/K/Z	IncF[F43*:A-:B11]	O26:H11	fimH440
VL2091e	2016-08-09	Calf hide on plant	O26:H11	stx1				Hide/Carcass	F6	SAMN07807109	PRJNA414662	Illumina	paired	New Zealand	Waikato	5573571	317	88033	Escherichia coli	ecoli[ST-21]	astA,cif,eae,efa1,ehxA,espA,espB,espF,espJ,espP,gad,iha,iss,katP,lpfA,nleA,nleB,nleC,stx1A,stx1B,tir,toxB	IncFIB(AP001918),IncFII(pCoo)	ColRNAI,IncB/O/K/Z	IncF[F43*:A-:B11]	O26:H11	fimH440
VL2093f	2016-08-09	Calf hide on plant	O26:H11	stx1				Hide/Carcass	F6	SAMN07807110	PRJNA414662	Illumina	paired	New Zealand	Waikato	4943847	105	165551	Escherichia coli	ecoli[ST-154]	astA,gad,iss,lpfA,mchB,mchC,mchF,mcmA		IncY,Col(MG828),ColRNAI	NA	O103:H38	fimH31
VL2142j	2016-08-10	Calf hide on farm	O103:H38					Hide/Carcass	F1	SAMN07807111	PRJNA414662	Illumina	paired	New Zealand	Waikato	4940228	94	156737	Escherichia coli	ecoli[ST-154]	astA,gad,iss,lpfA,mchB,mchC,mchF,mcmA		IncY,ColRNAI	NA	O103:H38	fimH31
VL2151i	2016-08-10	Calf shed floor	O103:H38					Environment	F1	SAMN07807112	PRJNA414662	Illumina	paired	New Zealand	Waikato	5345757	207	151729	Escherichia coli	ecoli[ST-11]	astA,eae,ehxA,espA,espB,espF,espJ,espP,etpD,gad,iha,iss,katP,nleA,nleB,nleC,stx1A,stx1B,stx2A,stx2B,tccP,tir,toxB	IncFII,IncFIB(AP001918)	ColRNAI	IncF[F23:A-:B3]	O157:H7	fimH36
VL2161a	2016-08-10	Veal carcass pre-intervention	O157:H7	stx1, stx2				Hide/Carcass	F1	SAMN07807113	PRJNA414662	Illumina	paired	New Zealand	Waikato	5690668	309	92041	Escherichia coli	ecoli[ST-21]	astA,cba,celb,cif,cma,eae,efa1,ehxA,espA,espB,espF,espJ,espP,gad,iha,iss,katP,lpfA,nleA,nleB,nleC,stx1A,stx1B,tir,toxB	IncFII,IncFIB(AP001918)	Col(MG828),Col156,IncX4,IncB/O/K/Z	IncF[F2:A-:B11]	O26:H11	fimH440
VL2542e	2016-09-07	Veal carcass pre-intervention	O26:H11	stx1	Y			Hide/Carcass	F2	SAMN07807114	PRJNA414662	Illumina	paired	New Zealand	Waikato	5534997	305	100767	Escherichia coli	ecoli[ST-21]	astA,celb,cif,eae,efa1,ehxA,espA,espB,espF,espJ,espP,gad,iha,iss,katP,lpfA,nleA,nleB,nleC,stx1A,stx1B,tir,toxB	IncFII,IncFIB(AP001918)	ColRNAI,Col156,IncB/O/K/Z	IncF[F59:A-:B11]	O26:H11	fimH440
VL2551e	2016-10-17	Water and feed trough	O26:H11	stx1				Feed/Water	F6	SAMN07807115	PRJNA414662	Illumina	paired	New Zealand	Waikato	5575445	340	92010	Escherichia coli	ecoli[ST-21]	astA,cif,eae,efa1,ehxA,espA,espB,espF,espJ,espP,gad,iha,iss,katP,lpfA,nleA,nleB,nleC,stx1A,stx1B,tir,toxB	IncFIB(AP001918),IncFII(pCoo)	IncB/O/K/Z,ColRNAI	IncF[F43*:A-:B11]	O26:H11	fimH440
VL2552f	2016-10-17	Calf shed floor	O26:H11	stx1				Environment	F6	SAMN07807116	PRJNA414662	Illumina	paired	New Zealand	Waikato	5576249	312	106666	Escherichia coli	ecoli[ST-21]	astA,cif,eae,efa1,ehxA,espA,espB,espF,espJ,espP,gad,iha,iss,katP,lpfA,nleA,nleB,nleC,stx1A,stx1B,tir,toxB	IncFIB(AP001918),IncFII(pCoo)	IncB/O/K/Z,ColRNAI	IncF[F43*:A-:B11]	O26:H11	fimH440
VL2553e	2016-10-17	Bird feces in calf shed	O26:H11	stx1				Environment	F6	SAMN07807117	PRJNA414662	Illumina	paired	New Zealand	Waikato	5580740	325	94108	Escherichia coli	ecoli[ST-21]	astA,cif,eae,efa1,ehxA,espA,espB,espF,espJ,espP,gad,iha,iss,katP,lpfA,nleA,nleB,nleC,stx1A,stx1B,tir,toxB	IncFIB(AP001918),IncFII(pCoo)	IncB/O/K/Z,ColRNAI,Col(MG828)	IncF[F43*:A-:B11]	O26:H11	fimH440
VL2557e	2016-10-17	Calf shed floor	O26:H11	stx1				Environment	F5	SAMN07807118	PRJNA414662	Illumina	paired	New Zealand	Waikato	5746595	386	90130	Escherichia coli	ecoli[ST-21]	astA,cba,celb,cif,cma,eae,efa1,ehxA,espA,espB,espF,espJ,espP,gad,iha,iss,lpfA,nleA,nleB,nleC,stx1A,stx1B,tir,toxB	IncFII,IncFIB(AP001918)	IncB/O/K/Z,Col156,IncX4,ColRNAI	IncF[F2:A-:B11]	O26:H11	fimH440

## Sheet: SRA_RawReads
isolate_ name	Run	BioProject	BioSample	SRA Study	Experiment	Assay Type	AvgSpotLen	Bases	Coverage	Bytes	Collection_Date	Consent	DATASTORE filetype	DATASTORE provider	DATASTORE region	geo_loc_name	Instrument	Isolation_source	lat_lon	Platform	serotype
VL0134e	SRR6184399	PRJNA414662	SAMN07807085	SRP120218	SRX3294532	WGS	225	770966418	30.9807	275461685	2015-07-21	public	fastq,realign,sra,wgmlst_sig	gs,ncbi,s3	gs.US,ncbi.public,s3.us-east-1	New Zealand: Waikato	Illumina HiSeq 2500	Calf hide on farm	38.06 S 175.44 E	ILLUMINA	O26:H11
VL0372o	SRR6184400	PRJNA414662	SAMN07807086	SRP120218	SRX3294531	WGS	225	914607032	160	327809407	2015-07-28	public	fastq,realign,sra,wgmlst_sig	gs,ncbi,s3	gs.US,ncbi.public,s3.us-east-1	New Zealand: Waikato	Illumina HiSeq 2500	Calf shed floor	38.06 S 175.44 E	ILLUMINA	O145
VL0827e	SRR6184401	PRJNA414662	SAMN07807087	SRP120218	SRX3294530	WGS	229	759241089	127	272282862	2015-08-20	public	fastq,realign,sra,wgmlst_sig	gs,ncbi,s3	gs.US,ncbi.public,s3.us-east-1	New Zealand: Waikato	Illumina HiSeq 2500	Calf hide on farm	38.06 S 175.44 E	ILLUMINA	O26:H11
VL0828h	SRR5886123	PRJNA396667	SAMN07430894	SRP114491	SRX3051949	WGS	235	578398071	97	208504644	2015-08-20	public	fastq,realign,sra,wgmlst_sig	gs,ncbi,s3	gs.US,ncbi.public,s3.us-east-1	New Zealand: Waikato	Illumina HiSeq 2500	bovine	38.06 S 175.44 E	ILLUMINA	O26:H11
VL0832h	SRR6184402	PRJNA414662	SAMN07807088	SRP120218	SRX3294529	WGS	234	510391609	85	184635162	2015-08-20	public	fastq,realign,sra,wgmlst_sig	gs,ncbi,s3	gs.US,ncbi.public,s3.us-east-1	New Zealand: Waikato	Illumina HiSeq 2500	Calf shed floor	38.06 S 175.44 E	ILLUMINA	O26:H11
VL0835e	SRR6184403	PRJNA414662	SAMN07807089	SRP120218	SRX3294528	WGS	234	756712555	127	273703573	2015-08-20	public	fastq,realign,sra,wgmlst_sig	gs,ncbi,s3	gs.US,ncbi.public,s3.us-east-1	New Zealand: Waikato	Illumina HiSeq 2500	Bird feces in calf shed	38.06 S 175.44 E	ILLUMINA	O26:H11
VL0848g	SRR6184404	PRJNA414662	SAMN07807090	SRP120218	SRX3294527	WGS	231	552196929	92	197617336	2015-08-20	public	fastq,realign,sra,wgmlst_sig	gs,ncbi,s3	gs.US,ncbi.public,s3.us-east-1	New Zealand: Waikato	Illumina HiSeq 2500	Calf shed floor	38.06 S 175.44 E	ILLUMINA	O26:H11
VL0849h	SRR6184396	PRJNA414662	SAMN07807091	SRP120218	SRX3294535	WGS	228	638637303	107	231351270	2015-08-20	public	fastq,realign,sra,wgmlst_sig	gs,ncbi,s3	gs.US,ncbi.public,s3.us-east-1	New Zealand: Waikato	Illumina HiSeq 2500	Colostrum feed bucket	38.06 S 175.44 E	ILLUMINA	O26:H11
VL0876e	SRR6184406	PRJNA414662	SAMN07807092	SRP120218	SRX3294525	WGS	227	674175628	113	242178718	2015-08-20	public	fastq,realign,sra,wgmlst_sig	gs,ncbi,s3	gs.US,ncbi.public,s3.us-east-1	New Zealand: Waikato	Illumina HiSeq 2500	Calf hide on plant	38.06 S 175.44 E	ILLUMINA	O26:H11
VL0958f	SRR5886114	PRJNA396667	SAMN07430895	SRP114491	SRX3051958	WGS	231	610947118	102	219219200	2015-09-01	public	fastq,realign,sra,wgmlst_sig	gs,ncbi,s3	gs.US,ncbi.public,s3.us-east-1	New Zealand: Waikato	Illumina HiSeq 2500	bovine	38.06 S 175.44 E	ILLUMINA	O26:H11
VL1028i	SRR6184407	PRJNA414662	SAMN07807093	SRP120218	SRX3294524	WGS	228	783802315	137	282581217	2015-09-02	public	fastq,realign,sra,wgmlst_sig	gs,ncbi,s3	gs.US,ncbi.public,s3.us-east-1	New Zealand: Waikato	Illumina HiSeq 2500	Calf birthing paddock	38.06 S 175.44 E	ILLUMINA	O103:H16
VL1029a	SRR6184408	PRJNA414662	SAMN07807094	SRP120218	SRX3294523	WGS	232	760595846	133	269779159	2015-09-02	public	fastq,realign,sra,wgmlst_sig	gs,ncbi,s3	gs.US,ncbi.public,s3.us-east-1	New Zealand: Waikato	Illumina HiSeq 2500	Milk filter	38.06 S 175.44 E	ILLUMINA	O157:H7
VL1057g	SRR6184392	PRJNA414662	SAMN07807095	SRP120218	SRX3294539	WGS	235	801460434	134	285375825	2015-09-07	public	fastq,realign,sra,wgmlst_sig	gs,ncbi,s3	gs.US,ncbi.public,s3.us-east-1	New Zealand: Waikato	Illumina HiSeq 2500	Calf hide on farm	38.06 S 175.44 E	ILLUMINA	O26:H11
VL1058g	SRR5886113	PRJNA396667	SAMN07430896	SRP114491	SRX3051959	WGS	233	895805015	150	318095358	2015-09-07	public	fastq,realign,sra,wgmlst_sig	gs,ncbi,s3	gs.US,ncbi.public,s3.us-east-1	New Zealand: Waikato	Illumina HiSeq 2500	bovine	38.06 S 175.44 E	ILLUMINA	O26:H11
VL1059e	SRR6184393	PRJNA414662	SAMN07807096	SRP120218	SRX3294538	WGS	233	638614337	107	226826504	2015-09-07	public	fastq,realign,sra,wgmlst_sig	gs,ncbi,s3	gs.US,ncbi.public,s3.us-east-1	New Zealand: Waikato	Illumina HiSeq 2500	Calf hide on farm	38.06 S 175.44 E	ILLUMINA	O26:H11
VL1073f	SRR6184394	PRJNA414662	SAMN07807097	SRP120218	SRX3294537	WGS	228	802784102	134	286569337	2015-09-07	public	fastq,realign,sra,wgmlst_sig	gs,ncbi,s3	gs.US,ncbi.public,s3.us-east-1	New Zealand: Waikato	Illumina HiSeq 2500	Calf shed floor	38.06 S 175.44 E	ILLUMINA	O26:H11
VL1175m	SRR6184395	PRJNA414662	SAMN07807098	SRP120218	SRX3294536	WGS	234	696541198	122	250203485	2015-09-09	public	fastq,realign,sra,wgmlst_sig	gs,ncbi,s3	gs.US,ncbi.public,s3.us-east-1	New Zealand: Waikato	Illumina HiSeq 2500	Calf feed trough	38.06 S 175.44 E	ILLUMINA	O145
VL1233s	SRR6184388	PRJNA414662	SAMN07807099	SRP120218	SRX3294543	WGS	224	1070180352	188	382581963	2015-10-15	public	fastq,realign,sra,wgmlst_sig	gs,ncbi,s3	gs.US,ncbi.public,s3.us-east-1	New Zealand: Waikato	Illumina HiSeq 2500	Calf shed floor	38.06 S 175.44 E	ILLUMINA	O45:H16
VL1235g	SRR6184389	PRJNA414662	SAMN07807100	SRP120218	SRX3294542	WGS	225	976623764	164	349994546	2015-10-15	public	fastq,realign,sra,wgmlst_sig	gs,ncbi,s3	gs.US,ncbi.public,s3.us-east-1	New Zealand: Waikato	Illumina HiSeq 2500	Water and feed trough	38.06 S 175.44 E	ILLUMINA	O26:H11
VL1244i	SRR6184390	PRJNA414662	SAMN07807101	SRP120218	SRX3294541	WGS	228	789549512	138	282005116	2015-10-15	public	fastq,realign,sra,wgmlst_sig	gs,ncbi,s3	gs.US,ncbi.public,s3.us-east-1	New Zealand: Waikato	Illumina HiSeq 2500	Calf birthing paddock	38.06 S 175.44 E	ILLUMINA	O103:H16
VL1277e	SRR5886097	PRJNA396667	SAMN07430897	SRP114491	SRX3051975	WGS	229	772130211	129	279963888	2016-07-12	public	fastq,realign,sra,wgmlst_sig	gs,ncbi,s3	gs.US,ncbi.public,s3.us-east-1	New Zealand: Waikato	Illumina HiSeq 2500	bovine	38.06 S 175.44 E	ILLUMINA	O26:H11
VL1283b	SRR6184391	PRJNA414662	SAMN07807102	SRP120218	SRX3294540	WGS	228	692658763	121	251940818	2016-07-12	public	fastq,realign,sra,wgmlst_sig	gs,ncbi,s3	gs.US,ncbi.public,s3.us-east-1	New Zealand: Waikato	Illumina HiSeq 2500	Calf recto-anal mucosal swab	38.06 S 175.44 E	ILLUMINA	O157:H7
VL1287n	SRR6184397	PRJNA414662	SAMN07807103	SRP120218	SRX3294534	WGS	232	1662830909	292	595820815	2016-07-12	public	fastq,realign,sra,wgmlst_sig	gs,ncbi,s3	gs.US,ncbi.public,s3.us-east-1	New Zealand: Waikato	Illumina HiSeq 2500	Calf recto-anal mucosal swab	38.06 S 175.44 E	ILLUMINA	O145
VL1297a	SRR6184398	PRJNA414662	SAMN07807104	SRP120218	SRX3294533	WGS	235	586899649	103	216578906	2016-07-12	public	fastq,realign,sra,wgmlst_sig	gs,ncbi,s3	gs.US,ncbi.public,s3.us-east-1	New Zealand: Waikato	Illumina HiSeq 2500	Colostrum cow recto-anal mucosal swab	38.06 S 175.44 E	ILLUMINA	O157:H7
VL1319m	SRR6184376	PRJNA414662	SAMN07807105	SRP120218	SRX3294555	WGS	231	668541626	117	240973301	2016-07-12	public	fastq,realign,sra,wgmlst_sig	gs,ncbi,s3	gs.US,ncbi.public,s3.us-east-1	New Zealand: Waikato	Illumina HiSeq 2500	Calf shed floor	38.06 S 175.44 E	ILLUMINA	O145
VL1495n	SRR6184375	PRJNA414662	SAMN07807106	SRP120218	SRX3294556	WGS	241	589625394	103	222142682	2016-07-19	public	fastq,realign,sra,wgmlst_sig	gs,ncbi,s3	gs.US,ncbi.public,s3.us-east-1	New Zealand: Waikato	Illumina HiSeq 2500	Calf recto-anal mucosal swab	38.06 S 175.44 E	ILLUMINA	O145
VL2014n	SRR6184378	PRJNA414662	SAMN07807107	SRP120218	SRX3294553	WGS	232	464012892	81	170769447	2016-08-08	public	fastq,realign,sra,wgmlst_sig	gs,ncbi,s3	gs.US,ncbi.public,s3.us-east-1	New Zealand: Waikato	Illumina HiSeq 2500	Calf hide on plant	38.06 S 175.44 E	ILLUMINA	O145
VL2020e	SRR5886098	PRJNA396667	SAMN07430898	SRP114491	SRX3051974	WGS	231	695923919	116	253261097	2016-08-09	public	fastq,realign,sra,wgmlst_sig	gs,ncbi,s3	gs.US,ncbi.public,s3.us-east-1	New Zealand: Waikato	Illumina HiSeq 2500	bovine	38.06 S 175.44 E	ILLUMINA	O26:H11
VL2021f	SRR6184377	PRJNA414662	SAMN07807108	SRP120218	SRX3294554	WGS	231	735934268	30.5216	269649153	2016-08-09	public	fastq,realign,sra,wgmlst_sig	gs,ncbi,s3	gs.US,ncbi.public,s3.us-east-1	New Zealand: Waikato	Illumina HiSeq 2500	Calf hide on farm	38.06 S 175.44 E	ILLUMINA	O26:H11
VL2091e	SRR6184380	PRJNA414662	SAMN07807109	SRP120218	SRX3294551	WGS	233	593932668	99	214763938	2016-08-09	public	fastq,realign,sra,wgmlst_sig	gs,ncbi,s3	gs.US,ncbi.public,s3.us-east-1	New Zealand: Waikato	Illumina HiSeq 2500	Calf hide on plant	38.06 S 175.44 E	ILLUMINA	O26:H11
VL2093f	SRR6184379	PRJNA414662	SAMN07807110	SRP120218	SRX3294552	WGS	235	684814327	115	248285427	2016-08-09	public	fastq,realign,sra,wgmlst_sig	gs,ncbi,s3	gs.US,ncbi.public,s3.us-east-1	New Zealand: Waikato	Illumina HiSeq 2500	Calf hide on plant	38.06 S 175.44 E	ILLUMINA	O26:H11
VL2142j	SRR6184382	PRJNA414662	SAMN07807111	SRP120218	SRX3294549	WGS	229	570116252	100	206831376	2016-08-10	public	fastq,realign,sra,wgmlst_sig	gs,ncbi,s3	gs.US,ncbi.public,s3.us-east-1	New Zealand: Waikato	Illumina HiSeq 2500	Calf hide on farm	38.06 S 175.44 E	ILLUMINA	O103:H38
VL2151i	SRR6184381	PRJNA414662	SAMN07807112	SRP120218	SRX3294550	WGS	233	799122009	140	286703416	2016-08-10	public	fastq,realign,sra,wgmlst_sig	gs,ncbi,s3	gs.US,ncbi.public,s3.us-east-1	New Zealand: Waikato	Illumina HiSeq 2500	Calf shed floor	38.06 S 175.44 E	ILLUMINA	O103:H38
VL2161a	SRR6184384	PRJNA414662	SAMN07807113	SRP120218	SRX3294547	WGS	227	894709804	157	322444639	2016-08-10	public	fastq,realign,sra,wgmlst_sig	gs,ncbi,s3	gs.US,ncbi.public,s3.us-east-1	New Zealand: Waikato	Illumina HiSeq 2500	Veal carcass pre-intervention	38.06 S 175.44 E	ILLUMINA	O157:H7
VL2228e	SRR5886099	PRJNA396667	SAMN07430899	SRP114491	SRX3051973	WGS	232	834825361	140	301151336	2016-08-29	public	fastq,realign,sra,wgmlst_sig	gs,ncbi,s3	gs.US,ncbi.public,s3.us-east-1	New Zealand: Waikato	Illumina HiSeq 2500	bovine	38.06 S 175.44 E	ILLUMINA	O26:H11
VL2542e	SRR6184383	PRJNA414662	SAMN07807114	SRP120218	SRX3294548	WGS	232	744499137	125	266275866	2016-09-07	public	fastq,realign,sra,wgmlst_sig	gs,ncbi,s3	gs.US,ncbi.public,s3.us-east-1	New Zealand: Waikato	Illumina HiSeq 2500	Veal carcass pre-intervention	38.06 S 175.44 E	ILLUMINA	O26:H11
VL2551e	SRR6184386	PRJNA414662	SAMN07807115	SRP120218	SRX3294545	WGS	234	592484088	99	214420559	2016-10-17	public	fastq,realign,sra,wgmlst_sig	gs,ncbi,s3	gs.US,ncbi.public,s3.us-east-1	New Zealand: Waikato	Illumina HiSeq 2500	Water and feed trough	38.06 S 175.44 E	ILLUMINA	O26:H11
VL2552f	SRR6184387	PRJNA414662	SAMN07807116	SRP120218	SRX3294544	WGS	232	831751532	139	296224302	2016-10-17	public	fastq,realign,sra,wgmlst_sig	gs,ncbi,s3	gs.US,ncbi.public,s3.us-east-1	New Zealand: Waikato	Illumina HiSeq 2500	Calf shed floor	38.06 S 175.44 E	ILLUMINA	O26:H11
VL2553e	SRR6184405	PRJNA414662	SAMN07807117	SRP120218	SRX3294526	WGS	234	673232351	113	239309172	2016-10-17	public	fastq,realign,sra,wgmlst_sig	gs,ncbi,s3	gs.US,ncbi.public,s3.us-east-1	New Zealand: Waikato	Illumina HiSeq 2500	Bird feces in calf shed	38.06 S 175.44 E	ILLUMINA	O26:H11
VL2557e	SRR6184385	PRJNA414662	SAMN07807118	SRP120218	SRX3294546	WGS	231	693248013	116	248157208	2016-10-17	public	fastq,realign,sra,wgmlst_sig	gs,ncbi,s3	gs.US,ncbi.public,s3.us-east-1	New Zealand: Waikato	Illumina HiSeq 2500	Calf shed floor	38.06 S 175.44 E	ILLUMINA	O26:H11
